# Supplementary material for: Identification of CDRH3 loops in the B cell receptor repertoire that can be engaged by candidate immunogens
Source: PLoS Pathog. 2023 May 17;19(5):e1011401. doi: 10.1371/journal.ppat.1011401 (PMC10228794; doi:10.1371/journal.ppat.1011401)
Supplement: S2 Table — Chimeric DH270 UCA antibodies containing these CDRH3 loops were expressed as an scFv library on the surface of yeast and assayed for binding to 10.17DT immunogen. The number of mismatches is the number of amino acids with an enrichment score of less then -0.2. The compatibility score is the sum of enrichment scores for the entire sequence. Antibodies recombinantly expressed and characterized in Figs 4 and S7highlighted in green. (XLSX) [file ppat.1011401.s002.xlsx]

## Sheet: Table 1
Rank	Sequence	# Mismatches	Compatibility Score		Rank	Sequence	# Mismatches	Compatibility Score
1	ARGGFVSYYYDSSGYHSFDY	1	1.2		51	AKGGYSAYYYDSSGYGAFDI	4	-8.45
2	ASASSNAYYYDSSGYPSFDY	2	-0.4		52	ARGGGVLYYYDSSGYNNFDY	3	-8.49
3	ARDSRVSDYYDSSGYPSFDY	2	-2.69		53	ARAGGETYYYDSSGYPYFDY	4	-8.52
4	ARGGGVTYYYDSSGYTSFDY	2	-2.85		54	ARGGRSTYYYDSSGYHFFDY	4	-8.58
5	ARGAGVSYYYDSSGYSDMDV	3	-3.05		55	ARGGGLLAFYDSSGYPSFDY	4	-8.71
6	ARSGWSTYYYDSSGYHGFDY	3	-3.28		56	ARGAGITYYYDSSGYSYFDY	4	-8.75
7	ARGGRLSYYYDSSGYHSFDY	3	-3.5		57	ARGSRSTYYYDSSGDTDFDY	4	-8.8
8	ARGASNTYYYDSSGYAGMDV	4	-3.61		58	ARGGFLTYYYDSSGYVYFDY	4	-8.88
9	ARAGFITYYYDSSGYCGFDY	3	-3.63		59	ARDSRMTYYYDSSGYPNFDY	4	-8.91
10	ARASRVTYYYDSSGYADFDY	4	-3.96		60	ARGGRSTYYYDSSGYSDFDY	4	-8.91
11	ARAPRITYYYDSSGYPNLDY	3	-4.47		61	AKDGFSVYYYDSSGYPHFDY	3	-8.93
12	ATASRLTYYYDSSGYPAFDY	4	-4.63		62	ARAAGLTYYYDSSGYLSIDY	5	-8.98
13	ARGSRVTYYYDSSGYADFDY	4	-4.74		63	ARGRGVTYYYDSSGYSSLDY	4	-8.99
14	AKGGWESYYYDSSGYHYFDY	3	-4.82		64	ARSSLITYYYDSSGYLDFDY	4	-9
15	ARGGFSTYYYDSSGYRNFDY	2	-5.24		65	ARDSFLSWYYDSSGYHYSDY	5	-9.01
16	ARGAGVSYYYDSSGYSYFDY	3	-5.26		66	ARATYMTYYYDSSGYPALDY	5	-9.06
17	AKSAYITYYYDSSGYSYLDY	4	-5.69		67	ARSGGRTYYYDSSGYCYFDY	5	-9.13
18	ARASGVTYYYDSSGYSHFDY	4	-6		68	ARAGGVTYYYDSSGYSAFDY	4	-9.16
19	AHSTWRSYYYDSSGYPYFDY	4	-6.03		69	VRGRGRTYYYDSSGYANFDY	5	-9.48
20	ARVSWNLYYYDSSGYPYFDY	3	-6.32		70	ARRGGRTYYYDSSGYPSFDY	4	-9.56
21	ARGAGVAYYYDSSGYSNFDY	3	-6.66		71	ARGGRRTYYYDSSGYSNFDY	4	-9.63
22	AVAGGGTRYYDSSGYPSFDY	3	-6.72		72	AKDGRLTYYYDSSGFPYFDC	6	-9.75
23	ARGGFLSYYYDSSGYCYVDY	4	-6.74		73	AKGAFTTYYYDSSGYSDFDY	4	-9.95
24	ARGGYNTYYYDSSGYLDLDY	4	-6.85		74	ARGPFQTYYYDSSGYGSLDY	4	-10.26
25	ARAGGETYYYDSSGYANFDY	4	-6.87		75	ASGGFQTYYYDSSGYSSFGY	4	-10.29
26	ARDSRNTYYYDSSGYTYFDY	4	-6.88		76	ARGSRTTYYYDSSGYPAFDY	4	-10.36
27	ARASGSTYYYDSSGYGAFDI	4	-7		77	ARAARHMYYYDSSGYCSFDY	4	-10.51
28	ARGGGVTYYYDSSGYASSDY	4	-7.01		78	ARAAFDTYYYDSSGYGAFDI	4	-10.54
29	ARVALNTYYYDSSGYPYFDY	4	-7.01		79	ARGARGTYYYDSSGYPHFDY	4	-10.8
30	ARGGFSTYYYDSSGYVYFDY	3	-7.07		80	ARGGFSTYYYGSSCYRNFDY	4	-10.86
31	ARGGYETYYYDSSGYPIFDY	4	-7.1		81	ARGRGRTYYYDSSGYANFDY	5	-10.86
32	ARRGYNTYYYDSSGYCYFDY	5	-7.2		82	ARVDGNTYYYDSSGYLNFDY	5	-10.91
33	ARGSYLTYYYDSSGYGGLDY	5	-7.3		83	AKDTGLTYYYDSSGYTNFDY	5	-10.95
34	AKDSYSSGYYGSGSYPSFDY	4	-7.31		84	ARAGGSMYYYDSSGYSHFDY	4	-11
35	ARAGGLTYYYDSSGYHAFDI	5	-7.4		85	ARVGGLTYYYDSSGYLSYDY	5	-11.22
36	ARAAYHTYYYDSSGYPYFDY	4	-7.43		86	ARGGRSILYYDSSGYRAFDI	4	-11.41
37	TTGGGVTYYYDSSGYLDFDY	4	-7.52		87	ARGGGVKYYYDSSGYSDFDY	4	-11.5
38	ARGTDSTYYYDSSGYPSFDY	3	-7.58		88	ARGGGATYYYDSSGYSNFDY	4	-11.56
39	AAGSRTTYYYDSSGYPDFDY	4	-7.7		89	ARGARLMYYYDSSGFRAFDI	5	-11.57
40	ARGCRLSMFYDSSGYCAFDI	6	-7.73		90	ARGVRSKYYYDSSGYSNYDY	4	-11.57
41	ATAGSSTYYYDSSGYGAFDI	4	-7.8		91	ARCGSLTYYYDSSGYAHCDY	7	-11.83
42	AGSTFRTYYYDSSGYAKFDY	6	-7.87		92	ARAGGFKYYYDSSGYSSFDY	4	-11.87
43	ARAPFLTYYYDSSGYLGFDI	5	-7.93		93	ARGGGEKYYYDSSGYPYFDY	4	-12.18
44	ARAAYQATYYDSSGYPAFDI	4	-8.01		94	ARVGGLTYYYDSSGYLSFDY	5	-12.18
45	AKDDGSTYYYDSSGYPSFDY	4	-8.14		95	ARGGGQTYYYDSSGYPAFDY	4	-12.2
46	ARAASNTYYYDSSGYGGFDY	4	-8.24		96	ARVPGLMYYYDSSGYPSFDY	5	-12.44
47	AHVSFSLYYYDSSGYPTFDY	4	-8.25		97	ARADYLKYYYDSSGWNYFDY	7	-13
48	AKGTLITYYYDSSGYPGFDY	4	-8.32		98	ARVGYIKYYYDSSGYSYFDY	5	-13.32
49	AISPFNTYYYDSSGYLQFDY	4	-8.36		99	ARGPFQKYYYDSSGYTFFDY	4	-13.99
50	ARSGGVTYYCDSSGYTTFDY	4	-8.44		100	ARDGFLTYYYDSSGYGAFDY	5	-14.02
